# Supplementary material for: Expression Analysis and Functional Validation of DcTPSb1 in Terpene Synthesis of Dendrobium chrysotoxum
Source: Curr Issues Mol Biol. 2025 Jan 3;47(1):25. doi: 10.3390/cimb47010025 (PMC11763578; doi:10.3390/cimb47010025)
Supplement: Supplementary file 1 [file cimb-47-00025-s001.zip]

Archive with 2 entries (2 files):
- cimb-3332048-supplementary figures.pdf
- Supplementary tables.xlsx
