# Supplementary material for: Expression Analysis and Functional Validation of DcTPSb1 in Terpene Synthesis of Dendrobium chrysotoxum
Source: Curr Issues Mol Biol. 2025 Jan 3;47(1):25. doi: 10.3390/cimb47010025 (PMC11763578; doi:10.3390/cimb47010025)
Supplement: Supplementary file 1 [file cimb-47-00025-s001.zip › Supplementary tables.xlsx]

## Sheet: Table S1
Table S1.DNA sequence of DcTPSb1 and protein sequence of DcTPSb1 in the Dendrobium chrysotoxum downloaded from NCBI
Name	Sequences
> DNA sequence of DcTPSb1	ATGGCTTTGTATTTTCGCCCTCCTATGCTTTCGTACAGCAAGAAGCAGCCAGTGCTCTTTAGCTATTCTTCCACGCCAACATTTCTAATTCTTCAAGGAAGTATGACAAGTTTCCATCCCATAAGCTGCCTCTCACCAGCTAATACAAAAACTTCTCCTGCTCGTCGCACAGCAAATTTTCAGCCAACCATTTGGGATGATAACTACATCCAATCGCTTCCAGTTGATTTCATGGAGGAGAAGTATATACGCCAAAGAGATAAATTGAAGGAGGAAGTCAGGTGTTTGATTGGCCAACAACATGGACTTGTTGAACAACTTGAACTTGTGGATGCCCTACGACAGTTAGGACTTGATTATCATTTTGGTTCAGAGATCACAAATTTGATGAGTTATATT…
>protein sequence of DcTPSb1	MALYFRPPMLSYSKKQPVLFSYSSTPTFLILQGSMTSFHPISCLSPANTKTSPARRTANFQPTIWDDNYIQSLPVDFMEEKYIRQRDKLKEEVRCLIGQQHGLVEQLELVDALRQLGLDYHFGSEITNLMSYISSSMENINNLIEYNNLYGSALLFRLLREHGINNASILSVDTLISCFKKVRESFNPNHQYDVKEMLSLYEASYLAMEGEEELDEAGKFAMEHLRHLDRSLLSPQLIEEIDHALELPLHWRMPRLHSRWFIDAYGKQENVNAILLELAKLDFNIAQSIYKTELKEMSKWWRNLGVICDELDFIRDRLVENYLWALGFTFQPKFWRSRKAITKINSFVTTIDDIYDVYGTLDELDIFTKAVEDWKMDEAQQLPNCMKICLMALFNTMND…

## Sheet: Table S2 
Table S2 Information on primers used for sequence amplification and validation in this paper
	Name of primers	Primer sequence	Product length
Synthesize cDNA of DcTPSb1	F	ActagggtctcGCACCATGGCTTTGTATTTTCGCCCTCCTATG	1797bp
	R	ActagggtctcTACCGTTAAAGTGGAATTGGTTCAATCatcattaagaaaatttgatcc
PCR identification of plasmid	35S-F	CACGGGGGACTCTTGCCACC	2684bp
	GUS-R	GGGTCCTAACCAAGAAAATGAA
QPCR primers	18S-F	CAACCATAAACGATGCCGA	112bp
	18S-R	AGCCTTGCGACCATACTCC
	TPSb1-F	CCATAAGCTGCCTCTCAC	168bp
	TPSb1-R	AACACCTGACTTCCTCCT

## Sheet: Table S3
Table S3. Information about proteins with relatively similar homology to the target protein and other proteins belong to the TPS subfamily used in Figure1/2
Species	Name of synthetic enzyme	Accession ID in NCBI	TPS Subfamily
Dendrobium catenatum	α-terpineol synthase	PKU83075.1	TPS-b
Dendrobium nobile	Hypothetical protein	KAI0507613.1	TPS-b
Phalaenopsis equestris	Terpene synthase	XP_020590622.1	TPS-b
Oncidium hybrid cultivar	Terpenoid synthase	QIN90833.1	TPS-b
Phalaenopsis bellina	Terpene synthase	QYM90044.1	TPS-b
Caladenia plicata	Geraniol synthase	ASF57704.1	TPS-b
Vanilla planifolia	Hypothetical protein	KAG0501224.1	TPS-b
Freesia hybrid cultivar	Linalool syhthase	AQM50913.1	TPS-b
Apostasia shenzhenica	Myrcene syhthase	PKA49207.1	TPS-b
Musa balbisiana	Hypothetical protein	THU71994.1	TPS-b
Musa troglodytarum	Myrcene syhthase	URE19926.1	TPS-b
Ensete ventricosum	Hypothetical protein	KAJ8460705.1	TPS-b
Dioscorea alata	(-)-α-terpineol synthase	KAH7665850.1	TPS-b
Ananas comosus	Terpene synthase	XP_020100943.1	TPS-b
Santalum album	Monoterpene synthase	ACF24767.1	TPS-b
Santalum album	β-bisabolene synthase	AIV42941.1	TPS-b
Santalum austrocaledonicum	b-bisabolene synthase	ADO87003.1	TPS-b
Santalum spicatum	α-bisabolol synthase	E3W206.1	TPS-b
Malus domestica	α-farnesene synthase	AAX19772.1	TPS-b
Arabidopsis thaliana	β-caryophyllene/α-humulene synthase	AAO85539.1	TPS-a
Cucumis sativus	E,E-alpha-farnesene synthase	Q66PX9	TPS-a
Solanum lycopersicum	Copalyl diphosphate synthase	BAA84918.1	TPS-c
Oryza sativa	Ent-copalyl diphosphatesynthase1	Q6ET36.1	TPS-c
Pinus abies	E-alpha-bisabolene synthase	Q675L6	TPS-d
Abies grandis	E-alpha-bisabolene synthase	AAC24192.1	TPS-d
Solanum lycopersicum	Ent-kaurene synthase	AEP82778.1	TPS-e/f
Oryza sativa	Ent-kaur-16-ene synthase	Q0JA82.1	TPS-e/f
Solanum habrochaites	Santalene and bergamotene synthase	ACJ38409.1	TPS-e/f
Arabidopsis thaliana	S-(+)-linalool synthase	Q84UV0.2	TPS-g
Antirrhinum majus	Nerolidol/Linalool synthase 1	ABR24417.1	TPS-g

## Sheet: Table S4
Table S4 Cis-acting elements in the promoter region of DcTPSb1 gene
Site Name	sequence	Strand	Matrix score	Strand	Organism	function	label
AAGAA-motif	GAAAGAA	54	7	+	Avena sativa	ndosperm expression	Plant growth and development
AAGAA-motif	gGTAAAGAAA	611	9	+	Avena sativa	ndosperm expression	Plant growth and development
AAGAA-motif	GAAAGAA	1038	7	-	Avena sativa	ndosperm expression	Plant growth and development
A-box	CCGTCC	276	6	+	Petroselinum crispum	cis-acting regulatory element	Plant growth and development
ABRE	ACGTG	699	5	+	Arabidopsis thaliana	abscisic acid responsiveness	Phytohormone responsiveness
ABRE	CACGTG	737	6	+	Arabidopsis thaliana	abscisic acid responsiveness	Phytohormone responsiveness
ABRE	ACGTG	738	5	+	Arabidopsis thaliana	abscisic acid responsiveness	Phytohormone responsiveness
ABRE	ACGTG	1008	5	-	Arabidopsis thaliana	abscisic acid responsiveness	Phytohormone responsiveness
ARE	AAACCA	1734	6	+	Zea mays	anaerobic induction	Stress responsiveness
as-1	TGACG	211	5	-	Arabidopsis thaliana	shoot expression	Plant growth and development
as-1	TGACG	708	5	+	Arabidopsis thaliana	shoot expression	Plant growth and development
as-1	TGACG	1015	5	+	Arabidopsis thaliana	shoot expression	Plant growth and development
as-1	TGACG	1218	5	+	Arabidopsis thaliana	shoot expression	Plant growth and development
ATCT-motif	AATCTAATCC	1201	9	+	Pisum sativum	light responsiveness	Plant growth and development
CAT-box	GCCACT	347	6	-	Arabidopsis thaliana	meristem expression	Plant growth and development
CGTCA-motif	CGTCA	211	5	+	Hordeum vulgare	MeJA-responsiveness	Phytohormone responsiveness
CGTCA-motif	CGTCA	708	5	-	Hordeum vulgare	MeJA-responsiveness	Phytohormone responsiveness
CGTCA-motif	CGTCA	1015	5	-	Hordeum vulgare	MeJA-responsiveness	Phytohormone responsiveness
CGTCA-motif	CGTCA	1218	5	-	Hordeum vulgare	MeJA-responsiveness	Phytohormone responsiveness
GA-motif	ATAGATAA	1438	8	+	Arabidopsis thaliana	light responsive element	Plant growth and development
G-Box	CACGTG	737	6	+	Pisum sativum	light responsiveness	Plant growth and development
G-Box	TACGTG	698	6	+	Arabidopsis thaliana	light responsiveness	Plant growth and development
G-Box	CACGTG	737	6	+	Arabidopsis thaliana	light responsiveness	Plant growth and development
G-Box	TACGTG	1008	6	-	Arabidopsis thaliana	light responsiveness	Plant growth and development
MRE	AACCTAA	1365	7	-	Petroselinum crispum	MYB binding site involved in light responsiveness	Plant growth and development
MYC	CATGTG	747	6	+	Arabidopsis thaliana	MeJA	Phytohormone responsiveness
MYC	CATGTG	809	6	-	Arabidopsis thaliana	MeJA	Phytohormone responsiveness
MYC	CATTTG	963	6	+	Arabidopsis thaliana	MeJA	Phytohormone responsiveness
MYC	CATGTG	1655	6	-	Arabidopsis thaliana	MeJA	Phytohormone responsiveness
MYC	CATTTG	1738	6	-	Arabidopsis thaliana	MeJA	Phytohormone responsiveness
P-box	CCTTTTG	1609	7	-	Oryza sativa	gibberellin-responsive element	Phytohormone responsiveness
STRE	AGGGG	159	5	-	Arabidopsis thaliana	stress	Stress responsiveness
STRE	AGGGG	1027	5	-	Arabidopsis thaliana	stress	Stress responsiveness
STRE	AGGGG	1954	5	+	Arabidopsis thaliana	stress	Stress responsiveness
TATC-box	TATCCCA	427	7	-	Oryza sativa	gibberellin-responsiveness	Phytohormone responsiveness
TCT-motif	TCTTAC	452	6	-	Arabidopsis thaliana	part of a light responsive element	Plant growth and development
TCT-motif	TCTTAC	638	6	+	Arabidopsis thaliana	part of a light responsive element	Plant growth and development
TCT-motif	TCTTAC	1278	6	-	Arabidopsis thaliana	part of a light responsive element	Plant growth and development
TCT-motif	TCTTAC	1403	6	+	Arabidopsis thaliana	part of a light responsive element	Plant growth and development
TCT-motif	TCTTAC	1431	6	-	Arabidopsis thaliana	part of a light responsive element	Plant growth and development
TGACG-motif	TGACG	211	5	-	Hordeum vulgare	MeJA-responsiveness	Phytohormone responsiveness
TGACG-motif	TGACG	708	5	+	Hordeum vulgare	MeJA-responsiveness	Phytohormone responsiveness
TGACG-motif	TGACG	1015	5	+	Hordeum vulgare	MeJA-responsiveness	Phytohormone responsiveness
TGACG-motif	TGACG	1218	5	+	Hordeum vulgare	MeJA-responsiveness	Phytohormone responsiveness
W box	TTGACC	272	6	+	Arabidopsis thaliana	wounding	Stress responsiveness
W box	TTGACC	297	6	-	Arabidopsis thaliana	wounding	Stress responsiveness
WRE3	CCACCT	907	6	+	Pisum sativum	wounding	Stress responsiveness
WRE3	CCACCT	1306	6	-	Pisum sativum	wounding	Stress responsiveness
WUN-motif	AAATTTCCT	1411	9	-	Brassica oleracea	wound-responsive element	Stress responsiveness

## Sheet: Table S5
Table S5 The upstream promoter 2kb of DcTPSb1 gene
Name	sequence
upstream promoter 2kb	taaaactataaataaacctctcatttttcaataaagaaaaaaaaaggaggaagagaaagaagagaagagtggaagtggaatttgggagctcccttgccaccagactcctcctctaccaccgcccggccaccgaccgtcgtcggacttttgccgagttttcccctgaccgtcggacttcttctctaccaccgtctaacttcaaccagaccgtcgtcattgcaaactcccgaatattcacacaaagtttaatacacttcctggactattgtaatttgaccgtcctcaagttcaaggacaggtcaatctttgtaacttgtttaaacaatagtgaaatcattttgaatgggagtggccctgtgatttttcttttttttttagggttttccttgtaaaaatccc…
